# Supplementary material for: Effect of Ho3+ Substitution on Magnetic Properties of ZnCr2Se4
Source: Int J Mol Sci. 2024 Jul 19;25(14):7918. doi: 10.3390/ijms25147918 (PMC11276618; doi:10.3390/ijms25147918)
Supplement: Supplementary file 1 [file ijms-25-07918-s001.zip]

Archive with 1 entries (1 files):
- ijms-3099740-supplementary.pdf
